# Supplementary material for: Genome-Wide Identification and Analysis of bZIP Transcription Factors in Coptis chinensis Reveals Their Regulatory Roles in Stress Responses
Source: Int J Mol Sci. 2025 Dec 31;27(1):431. doi: 10.3390/ijms27010431 (PMC12786017; doi:10.3390/ijms27010431)
Supplement: Supplementary file 1 [file ijms-27-00431-s001.zip]

Archive with 1 entries (1 files):
- ijms-4038543-supplementary.xlsx
