# Supplementary material for: Genome-Wide Identification and Analysis of bZIP Transcription Factors in Coptis chinensis Reveals Their Regulatory Roles in Stress Responses
Source: Int J Mol Sci. 2025 Dec 31;27(1):431. doi: 10.3390/ijms27010431 (PMC12786017; doi:10.3390/ijms27010431)
Supplement: Supplementary file 1 [file ijms-27-00431-s001.zip › ijms-4038543-supplementary.xlsx]

## Sheet: Table S1. The amino acid sequen
ID	Genebank
AtbZIP01	AT5G49450
AtbZIP02	AT2G18160
AtbZIP03	AT5G15830
AtbZIP04	AT1G59530
AtbZIP05	AT3G49760
AtbZIP06	AT2G22850
AtbZIP07	AT4G37730
AtbZIP08	AT2G68880
AtbZIP09	AT5G24800
AtbZIP10	AT4G02640
AtbZIP25	AT3G54620
AtbZIP63	AT5G28770
AtbZIP70	AT5G60830
AtbZIP54	AT4G01120
AtbZIP16	AT2G35530
AtbZIP68	AT1G32150
AtbZIP62	AT1G35490
AtbZIP14	AT4G35900
AtbZIP27	AT2G17770
AtbZIP15	AT5G42910
AtbZIP13	AT5G44080
AtbZIP67	AT3G44460
AtABF1	AT1G49720
AtABF2	AT1G45249
AtABF3	AT4G34000
AtbZIP17	AT2G40950
AtbZIP28	AT3G10800
AtbZIP49	AT3G56660
AtbZIP60	AT1G42990
AtHYH	AT3G17609
AtHY5	AT5G11260
AtbZIP19	AT4G35040
AtbZIP23	AT2G16700
AtbZIP24	AT3G51960
AtbZIP59	AT2G31370
AtbZIP69	AT1G06070
AtbZIP18	AT2G40620
AtbZIP29	AT4G38900
AtbZIP33	AT2G12900
AtbZIP34	AT2G42380
AtbZIP61	AT3G58120
AtbZIP72	AT5G07160
AtbZIP76	AT1G58110
AtbZIP78	AT4G06598
AtbZIP77	AT1G35490
AtOBF	AT5G06960
AtbZIP45	AT3G12250
AtPAN	AT1G68640
AtbTGA1	AT5G65210
AtbTGA7	AT1G77920

## Sheet: Table S2. Primer sequences used
Primer	5'→3'	Function
qCcbZIP54-F	GTTCTGAAGGAGACGGGCAA	qPCR
qCcbZIP54-R	CTTCCTCATCCTCGATCGCC	qPCR
qCcbZIP45-F	ACCCGTCATTGCAGAAGTGT	qPCR
qCcbZIP45-R	CAGGAGAGGGTGGCAACTTT	qPCR
qCcbZIP34-F	GGATGGTGGGCTTTCGTCTT	qPCR
qCcbZIP34-R	AAAGCCAACTCAGCCAACCT	qPCR
qCcbZIP29-F	TCGGAGGATGATGGTGCAAG	qPCR
qCcbZIP29-R	GCGTCAGCAACACCAGAATC	qPCR
qCcbZIP27-F	GCGGATTTCGTCCCTCTGAA	qPCR
qCcbZIP27-R	GAGCTTCCTCTGCCTGGTTT	qPCR
qCcbZIP26-F	GGACAAACCGTGGACGAGAA	qPCR
qCcbZIP26-R	GCTTCTCTGTCGAGGCAACA	qPCR
qCcbZIP24-F	TCTTCTAGCTCTGCCCTTCAG	qPCR
qCcbZIP24-R	CGACCCACCTTCTCCTCTAC	qPCR
qCcbZIP21-F	GATTCTGGTGTTGCTGACGC	qPCR
qCcbZIP21-R	TCCCACTCGGTTTGTCCATC	qPCR
qCcbZIP20-F	AGGCACCGGAGAGTTCATTC	qPCR
qCcbZIP20-R	ATGAGCATTACCCCCAGCAC	qPCR
qCcbZIP17-F	ACAGACAGCCACGACAAAGT	qPCR
qCcbZIP17-R	GCTTGTCAGTTCAGCTCGGA	qPCR
qCcbZIP16-F	CGTGGAACAAATACAGCCAGC	qPCR
qCcbZIP16-R	TCAACTGGATTACGCCCCCT	qPCR
qCcbZIP14-F	CACGGATGAGAAAGCAACAGC	qPCR
qCcbZIP14-R	ACCTATCGCTCAATTCCGACA	qPCR
qCcbZIP13-F	GATTTAGCTTGCGCTGCTGT	qPCR
qCcbZIP13-R	GTCTCTGCAACCTGTGACCC	qPCR
qCcbZIP9-F	AGTCTACCACCTCGCAAAGC	qPCR
qCcbZIP9-R	GTGGGATCAGTGGAGGCAAA	qPCR
qCcbZIP8-F	TTCCTTCCTTTGTCTCGCCA	qPCR
qCcbZIP8-R	AGGTGGCATTGTCGTTGTCT	qPCR
qCcbZIP7-F	TGGCATGTGGAGAACGTCAA	qPCR
qCcbZIP7-R	AGTTGTGGCGTGAGAACCTT	qPCR
CcbZIP7-F	ATGACCTCTCCATCAACTCAGTTTG	Gene cloning
CcbZIP7-R	CTTGGAATGAAATACTACCTGGTTC	Gene cloning
CcbZIP9-F	ATGGAAGAAAGGGAGCAACGC	Gene cloning
CcbZIP9-R	TTGCTCCGACTCATGCTTTGTGAC	Gene cloning
CcbZIP16-F	ATGTCATTGCCTTCATCATCGT	Gene cloning
CcbZIP16-R	GCTATTGGCAGACTGATCGGG	Gene cloning
CcbZIP24-F	ATGCAAGAACAAGGTGCAAGCTC	Gene cloning
CcbZIP24-R	ATCAAATACCAAAGTACCCTTAG	Gene cloning
CcbZIP26-F	ATGATCAAGAACCGCGAGTCAGC	Gene cloning
CcbZIP26-R	AAAAAACTCACCATTGAGTAAGTC	Gene cloning
CcbZIP27-F	ATGGAGAGTCATAGAGTTGGAG	Gene cloning
CcbZIP27-R	ATAGTTGGAGAAATGGTTGTGTG	Gene cloning
CcbZIP45-F	ATGGAAGAAAGGGAGCAACGCTTG	Gene cloning
CcbZIP45-R	TTGCTCCGACTCATGCTTTGTGAC	Gene cloning
